# Supplementary material for: Free and Esterified Tocopherols, Tocotrienols and Other Extractable and Non-Extractable Tocochromanol-Related Molecules: Compendium of Knowledge, Future Perspectives and Recommendations for Chromatographic Techniques, Tools, and Approaches Used for Tocochromanol Determination
Source: Molecules. 2022 Oct 4;27(19):6560. doi: 10.3390/molecules27196560 (PMC9573122; doi:10.3390/molecules27196560)
Supplement: Supplementary file 1 [file molecules-27-06560-s001.zip]

Archive with 1 entries (1 files):
- molecules-1869787-supplementary.pdf
